# Supplementary material for: Inflammatory Markers in Children and Adolescents with Functional Somatic Disorders: A Systematic Review
Source: Children (Basel). 2024 May 3;11(5):549. doi: 10.3390/children11050549 (PMC11119612; doi:10.3390/children11050549)
Supplement: Supplementary file 1 [file children-11-00549-s001.zip]

Archive with 1 entries (1 files):
- children-2963554-supplementary.pdf
